# Supplementary material for: Lithium samarium polyphosphate, LiSm(PO3)4
Source: Acta Crystallogr Sect E Struct Rep Online. 2010 Jan 9;66(Pt 2):i3. doi: 10.1107/S1600536809055822 (PMC2979984; doi:10.1107/S1600536809055822)
Supplement: Supplementary file 1 [file e-66-000i3-sup1.cif]

##############################################################################
###                                                                        ###
###        Electronic paper (Acta Crystallographica Section E)             ###
###                                                                        ###
##############################################################################
#                                                                            #
# This CIF contains the data in a paper accepted for publication in Acta     #
# Crystallographica Section E. It conforms to the requirements of Notes      #
# for Authors for Section E, and has been peer reviewed under the auspices   #
# of the IUCr Commission on Journals.                                        #
#                                                                            #
# Full details of the Crystallographic Information File format               #
# are given in the paper "The Crystallographic Information File (CIF):       #
# a New Standard Archive File for Crystallography" by S. R. Hall, F. H.      #
# Allen and I. D. Brown [Acta Cryst. (1991), A47, 655-685].                  #
#                                                                            #
# The current version of the core CIF dictionary is obtainable from          #
# ftp://ftp.iucr.org/pub/cif_core.dic. The current version number is 2.4.    #
#                                                                            #
# Software is freely available for graphical display of the structure(s) in  #
# this CIF.  For information consult the CIF home page http://www.iucr.org/  #
# cif/home.html                                                              #
#                                                                            #
# This file may be used for bona fide research purposes within the           #
# scientific community so long as proper attribution is given to the journal # 
# article from which it was obtained.                                        #
#                                                                            #
##############################################################################
                                             
data_I
_audit_creation_method     SHELXL-97
_chemical_name_systematic     'lithium samarium polyphosphate'
_chemical_name_common     'lithium samarium polyphosphate'
_chemical_formula_moiety     ?
_chemical_formula_sum     'Li O12 P4 Sm'
_chemical_formula_iupac     'Li Sm (P O3)4'
_chemical_formula_weight     473.17
_chemical_melting_point     ?
_symmetry_cell_setting     monoclinic
_symmetry_space_group_name_H-M     'C 2/c'
_symmetry_space_group_name_Hall     '-C 2yc'
loop_
    _symmetry_equiv_pos_as_xyz
    'x, y, z'
    '-x, y, -z+1/2'
    'x+1/2, y+1/2, z'
    '-x+1/2, y+1/2, -z+1/2'
    '-x, -y, -z'
    'x, -y, z-1/2'
    '-x+1/2, -y+1/2, -z'
    'x+1/2, -y+1/2, z-1/2'
_cell_length_a     16.379(2)
_cell_length_b     7.0499(9)
_cell_length_c     9.6936(12)
_cell_angle_alpha     90.00
_cell_angle_beta     126.138(2)
_cell_angle_gamma     90.00
_cell_volume     903.96(19)
_cell_formula_units_Z     4
_cell_measurement_reflns_used     487
_cell_measurement_theta_min     2.10
_cell_measurement_theta_max     23.02
_cell_measurement_temperature     298(2)
_exptl_crystal_description     prism
_exptl_crystal_colour     yellow
_exptl_crystal_size_max     0.20
_exptl_crystal_size_mid     0.15
_exptl_crystal_size_min     0.05
_exptl_crystal_density_diffrn     3.477
_exptl_crystal_density_meas     ?
_exptl_crystal_density_method     'not measured'
_exptl_crystal_F_000     884
_exptl_absorpt_coefficient_mu     7.271
_exptl_absorpt_correction_type     multi-scan
_exptl_absorpt_process_details     '(SADABS; Bruker, 1997)'
_exptl_absorpt_correction_T_min     0.4390
_exptl_absorpt_correction_T_max     1.0000
_diffrn_ambient_temperature     298(2)
_diffrn_radiation_type     MoK\a
_diffrn_radiation_wavelength     0.71073
_diffrn_radiation_source     'fine-focus sealed tube'
_diffrn_radiation_monochromator     graphite
_diffrn_measurement_device_type     'Bruker SMART CCD area-detector'
_diffrn_measurement_method     '\f and \w'
_diffrn_detector_area_resol_mean     ?
_diffrn_reflns_number     2405
_diffrn_reflns_av_R_equivalents     0.0231
_diffrn_reflns_av_sigmaI/netI     0.0207
_diffrn_reflns_theta_min     3.08
_diffrn_reflns_theta_max     25.71
_diffrn_reflns_theta_full     25.71
_diffrn_measured_fraction_theta_max     0.995
_diffrn_measured_fraction_theta_full     0.995
_diffrn_reflns_limit_h_min     -20
_diffrn_reflns_limit_h_max     19
_diffrn_reflns_limit_k_min     -8
_diffrn_reflns_limit_k_max     8
_diffrn_reflns_limit_l_min     -10
_diffrn_reflns_limit_l_max     11
_diffrn_standards_number     0
_diffrn_standards_interval_count     .
_diffrn_standards_interval_time     .
_diffrn_standards_decay_%     ?
_refine_special_details
;
Refinement of <i>F</i>^2^ against ALL reflections. The weighted <i>R</i>-factor
<i>wR</i> and goodness of fit <i>S</i> are based on <i>F</i>^2^, conventional
<i>R</i>-factors <i>R</i> are based on <i>F</i>, with <i>F</i> set to zero for
negative <i>F</i>^2^. The threshold expression of <i>F</i>^2^ >
\s(<i>F</i>^2^) is used only for calculating <i>R</i>-factors(gt) <i>etc</i>.
and is not relevant to the choice of reflections for refinement.
<i>R</i>-factors based on <i>F</i>^2^ are statistically about twice as large
as those based on <i>F</i>, and <i>R</i>- factors based on ALL data will be
even larger.
;
_reflns_number_total     854
_reflns_number_gt     843
_reflns_threshold_expression     I>2\s(I)
_refine_ls_structure_factor_coef     Fsqd
_refine_ls_matrix_type     full
_refine_ls_R_factor_all     0.0190
_refine_ls_R_factor_gt     0.0186
_refine_ls_wR_factor_gt     0.0481
_refine_ls_wR_factor_ref     0.0483
_refine_ls_goodness_of_fit_ref     1.085
_refine_ls_restrained_S_all     1.085
_refine_ls_number_reflns     854
_refine_ls_number_parameters     84
_refine_ls_number_restraints     0
_refine_ls_hydrogen_treatment     .
_refine_ls_weighting_scheme     calc
_refine_ls_weighting_details
         'calc w=1/[\s^2^(Fo^2^)+(0.0274P)^2^+6.0112P] where P=(Fo^2^+2Fc^2^)/3'
_atom_sites_solution_hydrogens     .
_atom_sites_solution_primary     direct
_atom_sites_solution_secondary     difmap
_refine_ls_shift/su_max     0.001
_refine_ls_shift/su_mean     0.000
_refine_diff_density_max     1.017
_refine_diff_density_min     -0.710
_refine_ls_extinction_method     'SHELXL97 (Sheldrick, 2008)'
_refine_ls_extinction_coef     0.0069(3)
_refine_ls_extinction_expression
                                  'Fc^*^=kFc[1+0.001xFc^2^\l^3^/sin(2\q)]^-1/4^'
loop_
    _atom_type_symbol
    _atom_type_description
    _atom_type_scat_dispersion_real
    _atom_type_scat_dispersion_imag
    _atom_type_scat_source
    'Li' 'Li' -0.0003 0.0001
                         'International Tables Vol C Tables 4.2.6.8 and 6.1.1.4'
    'O' 'O' 0.0106 0.0060
                         'International Tables Vol C Tables 4.2.6.8 and 6.1.1.4'
    'P' 'P' 0.1023 0.0942
                         'International Tables Vol C Tables 4.2.6.8 and 6.1.1.4'
    'Sm' 'Sm' -0.1638 3.4418
                         'International Tables Vol C Tables 4.2.6.8 and 6.1.1.4'
_computing_data_collection     'SMART (Bruker, 1997)'
_computing_cell_refinement     'SAINT (Bruker, 1997)'
_computing_data_reduction     'SAINT (Bruker, 1997)'
_computing_structure_solution     'SHELXS97 (Sheldrick, 2008)'
_computing_structure_refinement     'SHELXL97 (Sheldrick, 2008)'
_computing_molecular_graphics
                             'SHELXTL (Sheldrick, 2008) and PLATON (Spek, 2009)'
_computing_publication_material     'SHELXTL (Sheldrick, 2008)'
loop_
    _atom_site_type_symbol
    _atom_site_label
    _atom_site_fract_x
    _atom_site_fract_y
    _atom_site_fract_z
    _atom_site_U_iso_or_equiv
    _atom_site_adp_type
    _atom_site_calc_flag
    _atom_site_refinement_flags
    _atom_site_occupancy
    _atom_site_disorder_assembly
    _atom_site_disorder_group
    Li Li1 0.5000 0.2975(12) 0.7500 0.014(2) Uani d S 1 . .
    Sm Sm1 0.5000 0.20102(3) 0.2500 0.00541(15) Uani d S 1 . .
    P P1 0.36163(7) 0.55515(13) 0.33744(11) 0.0057(2) Uani d . 1 . .
    P P2 0.35188(7) 0.15529(14) 0.40335(12) 0.0056(2) Uani d . 1 . .
    O O1 0.3857(2) 0.7182(4) 0.4524(4) 0.0117(6) Uani d . 1 . .
    O O2 0.3410(2) 0.3787(4) 0.4149(3) 0.0094(5) Uani d . 1 . .
    O O3 0.4267(2) 0.0930(4) 0.5830(3) 0.0104(5) Uani d . 1 . .
    O O4 0.3705(2) 0.1147(4) 0.2737(3) 0.0104(5) Uani d . 1 . .
    O O5 0.43430(19) 0.5038(4) 0.2978(3) 0.0094(5) Uani d . 1 . .
    O O6 0.25564(19) 0.5836(4) 0.1557(3) 0.0091(5) Uani d . 1 . .
loop_
    _atom_site_aniso_label
    _atom_site_aniso_U_11
    _atom_site_aniso_U_22
    _atom_site_aniso_U_33
    _atom_site_aniso_U_12
    _atom_site_aniso_U_13
    _atom_site_aniso_U_23
    Li1 0.018(5) 0.011(5) 0.016(5) 0.000 0.011(5) 0.000
    Sm1 0.00650(19) 0.00499(19) 0.00591(19) 0.000 0.00431(14) 0.000
    P1 0.0060(4) 0.0046(4) 0.0068(5) 0.0004(3) 0.0040(4) 0.0004(3)
    P2 0.0059(4) 0.0053(4) 0.0062(5) -0.0005(3) 0.0040(4) 0.0004(4)
    O1 0.0130(14) 0.0093(14) 0.0112(15) -0.0007(10) 0.0063(13) -0.0026(10)
    O2 0.0167(13) 0.0052(13) 0.0133(13) 0.0000(10) 0.0126(12) 0.0009(10)
    O3 0.0108(13) 0.0076(12) 0.0094(13) 0.0003(10) 0.0041(11) 0.0016(10)
    O4 0.0127(13) 0.0110(13) 0.0126(13) -0.0019(11) 0.0102(11) -0.0026(11)
    O5 0.0076(12) 0.0107(13) 0.0111(13) 0.0012(10) 0.0061(11) 0.0021(10)
    O6 0.0083(12) 0.0125(13) 0.0073(12) 0.0027(10) 0.0049(11) 0.0012(10)
_geom_special_details
;
All e.s.d.'s (except the e.s.d. in the dihedral angle between two l.s. planes)
are estimated using the full covariance matrix. The cell e.s.d.'s are taken
into account individually in the estimation of e.s.d.'s in distances, angles
and torsion angles; correlations between e.s.d.'s in cell parameters are only
used when they are defined by crystal symmetry. An approximate (isotropic)
treatment of cell e.s.d.'s is used for estimating e.s.d.'s involving l.s.
planes.
;
loop_
    _geom_bond_atom_site_label_1
    _geom_bond_atom_site_label_2
    _geom_bond_site_symmetry_2
    _geom_bond_distance
    _geom_bond_publ_flag
    Li1 O3 . 1.962(7) ?
    Li1 O3 2_656 1.962(7) ?
    Li1 O5 6_566 1.980(7) ?
    Li1 O5 5_666 1.980(7) ?
    Li1 P2 . 2.927(3) ?
    Li1 P2 2_656 2.927(3) ?
    Li1 P1 6_566 3.033(3) ?
    Li1 P1 5_666 3.033(3) ?
    Sm1 O4 . 2.345(3) ?
    Sm1 O4 2_655 2.345(3) ?
    Sm1 O1 5_666 2.405(3) ?
    Sm1 O1 6_565 2.405(3) ?
    Sm1 O3 6 2.463(3) ?
    Sm1 O3 5_656 2.463(3) ?
    Sm1 O5 . 2.553(3) ?
    Sm1 O5 2_655 2.553(3) ?
    P1 O1 . 1.483(3) ?
    P1 O5 . 1.495(3) ?
    P1 O2 . 1.590(3) ?
    P1 O6 . 1.597(3) ?
    P1 Li1 5_666 3.033(3) ?
    P2 O4 . 1.485(3) ?
    P2 O3 . 1.487(3) ?
    P2 O6 4_545 1.580(3) ?
    P2 O2 . 1.596(3) ?
    O1 Sm1 5_666 2.405(3) ?
    O3 Sm1 5_656 2.463(3) ?
    O5 Li1 5_666 1.980(7) ?
    O6 P2 4 1.580(3) ?
loop_
    _geom_angle_atom_site_label_1
    _geom_angle_atom_site_label_2
    _geom_angle_atom_site_label_3
    _geom_angle_site_symmetry_1
    _geom_angle_site_symmetry_3
    _geom_angle
    _geom_angle_publ_flag
    O3 Li1 O3 . 2_656 85.4(4) ?
    O3 Li1 O5 . 6_566 124.08(11) ?
    O3 Li1 O5 2_656 6_566 118.63(11) ?
    O3 Li1 O5 . 5_666 118.63(11) ?
    O3 Li1 O5 2_656 5_666 124.08(11) ?
    O5 Li1 O5 6_566 5_666 90.0(4) ?
    O3 Li1 P2 . . 27.29(8) ?
    O3 Li1 P2 2_656 . 112.7(3) ?
    O5 Li1 P2 6_566 . 108.29(11) ?
    O5 Li1 P2 5_666 . 99.83(10) ?
    O3 Li1 P2 . 2_656 112.7(3) ?
    O3 Li1 P2 2_656 2_656 27.29(8) ?
    O5 Li1 P2 6_566 2_656 99.83(10) ?
    O5 Li1 P2 5_666 2_656 108.29(11) ?
    P2 Li1 P2 . 2_656 139.9(3) ?
    O3 Li1 P1 . 6_566 106.74(11) ?
    O3 Li1 P1 2_656 6_566 102.43(10) ?
    O5 Li1 P1 6_566 6_566 25.02(8) ?
    O5 Li1 P1 5_666 6_566 114.9(3) ?
    P2 Li1 P1 . 6_566 100.84(3) ?
    P2 Li1 P1 2_656 6_566 92.67(3) ?
    O3 Li1 P1 . 5_666 102.43(10) ?
    O3 Li1 P1 2_656 5_666 106.74(11) ?
    O5 Li1 P1 6_566 5_666 114.9(3) ?
    O5 Li1 P1 5_666 5_666 25.02(8) ?
    P2 Li1 P1 . 5_666 92.67(3) ?
    P2 Li1 P1 2_656 5_666 100.84(3) ?
    P1 Li1 P1 6_566 5_666 139.9(3) ?
    O3 Li1 Sm1 . 5_656 42.70(19) ?
    O3 Li1 Sm1 2_656 5_656 42.70(19) ?
    O5 Li1 Sm1 6_566 5_656 135.01(19) ?
    O5 Li1 Sm1 5_666 5_656 135.01(19) ?
    P2 Li1 Sm1 . 5_656 69.97(16) ?
    P2 Li1 Sm1 2_656 5_656 69.97(16) ?
    P1 Li1 Sm1 6_566 5_656 110.03(16) ?
    P1 Li1 Sm1 5_666 5_656 110.03(16) ?
    O3 Li1 Sm1 . 5_666 137.30(19) ?
    O3 Li1 Sm1 2_656 5_666 137.30(19) ?
    O5 Li1 Sm1 6_566 5_666 44.99(19) ?
    O5 Li1 Sm1 5_666 5_666 44.99(19) ?
    P2 Li1 Sm1 . 5_666 110.03(16) ?
    P2 Li1 Sm1 2_656 5_666 110.03(16) ?
    P1 Li1 Sm1 6_566 5_666 69.97(16) ?
    P1 Li1 Sm1 5_666 5_666 69.97(16) ?
    Sm1 Li1 Sm1 5_656 5_666 180.0 ?
    O4 Sm1 O4 . 2_655 149.93(13) ?
    O4 Sm1 O1 . 5_666 93.04(10) ?
    O4 Sm1 O1 2_655 5_666 94.01(10) ?
    O4 Sm1 O1 . 6_565 94.01(10) ?
    O4 Sm1 O1 2_655 6_565 93.04(10) ?
    O1 Sm1 O1 5_666 6_565 152.59(13) ?
    O4 Sm1 O3 . 6 74.20(9) ?
    O4 Sm1 O3 2_655 6 80.54(9) ?
    O1 Sm1 O3 5_666 6 136.12(9) ?
    O1 Sm1 O3 6_565 6 71.22(9) ?
    O4 Sm1 O3 . 5_656 80.54(9) ?
    O4 Sm1 O3 2_655 5_656 74.20(9) ?
    O1 Sm1 O3 5_666 5_656 71.22(9) ?
    O1 Sm1 O3 6_565 5_656 136.12(9) ?
    O3 Sm1 O3 6 5_656 65.38(12) ?
    O4 Sm1 O5 . . 72.34(9) ?
    O4 Sm1 O5 2_655 . 137.49(9) ?
    O1 Sm1 O5 5_666 . 72.38(9) ?
    O1 Sm1 O5 6_565 . 84.63(9) ?
    O3 Sm1 O5 6 . 136.79(8) ?
    O3 Sm1 O5 5_656 . 132.74(9) ?
    O4 Sm1 O5 . 2_655 137.49(9) ?
    O4 Sm1 O5 2_655 2_655 72.34(9) ?
    O1 Sm1 O5 5_666 2_655 84.63(9) ?
    O1 Sm1 O5 6_565 2_655 72.38(9) ?
    O3 Sm1 O5 6 2_655 132.74(9) ?
    O3 Sm1 O5 5_656 2_655 136.79(8) ?
    O5 Sm1 O5 . 2_655 66.51(12) ?
    O4 Sm1 Li1 . 5_656 74.97(7) ?
    O4 Sm1 Li1 2_655 5_656 74.97(7) ?
    O1 Sm1 Li1 5_666 5_656 103.71(6) ?
    O1 Sm1 Li1 6_565 5_656 103.71(6) ?
    O3 Sm1 Li1 6 5_656 32.69(6) ?
    O3 Sm1 Li1 5_656 5_656 32.69(6) ?
    O5 Sm1 Li1 . 5_656 146.74(6) ?
    O5 Sm1 Li1 2_655 5_656 146.74(6) ?
    O4 Sm1 Li1 . 5_666 105.03(7) ?
    O4 Sm1 Li1 2_655 5_666 105.03(7) ?
    O1 Sm1 Li1 5_666 5_666 76.29(6) ?
    O1 Sm1 Li1 6_565 5_666 76.29(6) ?
    O3 Sm1 Li1 6 5_666 147.31(6) ?
    O3 Sm1 Li1 5_656 5_666 147.31(6) ?
    O5 Sm1 Li1 . 5_666 33.26(6) ?
    O5 Sm1 Li1 2_655 5_666 33.26(6) ?
    Li1 Sm1 Li1 5_656 5_666 180.0000(10)
                                       ?
    O1 P1 O5 . . 118.76(17) ?
    O1 P1 O2 . . 106.74(15) ?
    O5 P1 O2 . . 110.85(15) ?
    O1 P1 O6 . . 111.48(16) ?
    O5 P1 O6 . . 105.01(14) ?
    O2 P1 O6 . . 102.92(15) ?
    O1 P1 Li1 . 5_666 91.88(18) ?
    O2 P1 Li1 . 5_666 143.38(18) ?
    O6 P1 Li1 . 5_666 98.86(11) ?
    O4 P2 O3 . . 119.71(16) ?
    O4 P2 O6 . 4_545 111.89(15) ?
    O3 P2 O6 . 4_545 107.63(15) ?
    O4 P2 O2 . . 109.68(15) ?
    O3 P2 O2 . . 104.96(15) ?
    O6 P2 O2 4_545 . 101.19(15) ?
    O4 P2 Li1 . . 126.36(11) ?
    O6 P2 Li1 4_545 . 121.18(11) ?
    O2 P2 Li1 . . 68.45(19) ?
    P1 O1 Sm1 . 5_666 139.38(17) ?
    P1 O2 P2 . . 132.45(17) ?
    P2 O3 Li1 . . 115.5(2) ?
    P2 O3 Sm1 . 5_656 139.82(16) ?
    Li1 O3 Sm1 . 5_656 104.6(2) ?
    P2 O4 Sm1 . . 132.98(16) ?
    P1 O5 Li1 . 5_666 120.9(2) ?
    P1 O5 Sm1 . . 137.19(16) ?
    Li1 O5 Sm1 5_666 . 101.8(2) ?
    P2 O6 P1 4 . 133.96(18) ?
data_global
_journal_date_recd_electronic     2009-10-19
_journal_date_accepted     2009-12-30
_journal_name_full     'Acta Crystallographica, Section E'
_journal_year     2010
_journal_volume     66
_journal_issue      2
_journal_page_first     i3
_journal_page_last     i3
_journal_paper_category     QI
_journal_coeditor_code     MG2086
_publ_contact_author_name     'Dan Zhao'
_publ_contact_author_address
;
Department of Physics and Chemistry, Henan Polytechnic University, Jiaozuo,
Henan 454000, People's Republic of China
;
_publ_contact_author_email     'iamzd@hpu.edu.cn'
_publ_contact_author_fax     ?
_publ_contact_author_phone     ?
_publ_section_title
;
Lithium samarium polyphosphate, LiSm(PO~3~)~4~
;
loop_
    _publ_author_name
    _publ_author_footnote
    _publ_author_address
    'Zhao, Dan' .
;
Department of Physics and Chemistry, Henan Polytechnic University, Jiaozuo,
Henan 454000, People's Republic of China
;
    'Li, Feifei' .
;
Department of Physics and Chemistry, Henan Polytechnic University, Jiaozuo,
Henan 454000, People's Republic of China
;
    'Cheng, Wendan' .
;
State Key Laboratory of Structural Chemistry,
Fujian Institute of Research on the Structure of Matter,
Chinese Academy of Sciences, Fuzhou, Fujian 350002,
People's Republic of China
;
    'Zhang, Hao' .
;
State Key Laboratory of Structural Chemistry,
Fujian Institute of Research on the Structure of Matter,
Chinese Academy of Sciences, Fuzhou, Fujian 350002,
People's Republic of China
;
