# Supplementary material for: Lithium samarium polyphosphate, LiSm(PO3)4
Source: Acta Crystallogr Sect E Struct Rep Online. 2010 Jan 9;66(Pt 2):i3. doi: 10.1107/S1600536809055822 (PMC2979984; doi:10.1107/S1600536809055822)
Supplement: Supplementary file 2 [file e-66-000i3-Isup2.hkl]

# 
# h,k,l, Fc-squared, Fo-squared, sigma(Fo-squared) and status flag 
# 
data_I
_shelx_title ' a in     C2/c' 
_shelx_refln_list_code          4 
_shelx_F_calc_maximum      419.42 
_exptl_crystal_F_000       884.00 
_reflns_d_resolution_high  0.8190 
 
loop_ 
 _symmetry_equiv_pos_as_xyz 
 'x, y, z' 
 '-x, y, -z+1/2' 
 'x+1/2, y+1/2, z' 
 '-x+1/2, y+1/2, -z+1/2' 
 '-x, -y, -z' 
 'x, -y, z-1/2' 
 '-x+1/2, -y+1/2, -z' 
 'x+1/2, -y+1/2, z-1/2' 
 
_cell_length_a    16.3790 
_cell_length_b     7.0499 
_cell_length_c     9.6936 
_cell_angle_alpha  90.000 
_cell_angle_beta  126.138 
_cell_angle_gamma  90.000 
 
_shelx_F_squared_multiplier     1.000 
 
loop_ 
 _refln_index_h 
 _refln_index_k 
 _refln_index_l 
 _refln_F_squared_calc 
 _refln_F_squared_meas 
 _refln_F_squared_sigma 
 _refln_observed_status 
   2   0   0    36672.14    37001.55    573.69 o 
   4   0   0     2029.13     2397.30     73.00 o 
   6   0   0    45651.29    43062.36    626.70 o 
   8   0   0    75644.58    75071.46   1482.41 o 
  10   0   0      133.39      193.98     23.36 o 
  12   0   0    17842.22    18333.63    339.90 o 
  14   0   0    43926.91    43902.80   1128.98 o 
  16   0   0    13536.42    13891.57    381.75 o 
   1   1   0      622.39      739.89     15.02 o 
   3   1   0    10086.30     9985.99    104.78 o 
   5   1   0     2750.99     2558.55     31.68 o 
   7   1   0     1491.69     1489.12     35.98 o 
   9   1   0     2604.57     2702.98     34.88 o 
  11   1   0     5358.70     5501.51     78.15 o 
  13   1   0     1003.01      979.50     39.76 o 
  15   1   0      252.09      256.70     22.99 o 
   0   2   0     7476.63     8048.40    145.65 o 
   2   2   0    27876.27    29439.04   1296.32 o 
   4   2   0    24333.68    22857.63    289.52 o 
   6   2   0    34953.20    33142.63    548.98 o 
   8   2   0    21298.65    20942.93    391.72 o 
  10   2   0    27510.62    25535.09    328.60 o 
  12   2   0    10714.01    10704.26    167.78 o 
  14   2   0     2980.83     2927.59     56.81 o 
   1   3   0    62408.95    63750.68   1102.89 o 
   3   3   0     6035.62     6228.78    264.90 o 
   5   3   0     9708.89     9425.73    122.66 o 
   7   3   0    31735.02    30857.07    459.25 o 
   9   3   0     4716.88     4780.34     96.63 o 
  11   3   0      930.76      940.69     87.56 o 
  13   3   0    20418.10    20450.95    380.39 o 
  15   3   0    16768.28    16979.42    322.10 o 
   0   4   0      666.38      918.14     32.47 o 
   2   4   0    12617.48    13248.16    221.42 o 
   4   4   0    10057.89    10287.86    154.56 o 
   6   4   0       16.05       76.31      8.05 o 
   8   4   0      344.18      409.51     29.41 o 
  10   4   0     9460.70     9097.23    175.80 o 
  12   4   0      215.85      238.30     89.32 o 
  14   4   0      132.38      204.68     81.39 o 
   1   5   0     9846.13     9742.55    181.25 o 
   3   5   0    14940.59    14900.28    252.79 o 
   5   5   0    38007.55    37879.18    555.42 o 
   7   5   0    29596.34    29469.91    435.89 o 
   9   5   0    12451.07    12527.85    296.88 o 
  11   5   0    10200.43    10190.73    198.69 o 
  13   5   0    13081.33    13360.57    343.02 o 
   0   6   0      676.19      750.04     33.96 o 
   2   6   0     2378.94     2549.09     57.17 o 
   4   6   0      493.61      574.16     20.49 o 
   6   6   0     5623.06     5513.48    110.80 o 
   8   6   0       42.36       96.68     19.21 o 
  10   6   0      156.32      193.01     49.36 o 
   1   7   0     4039.81     4260.27     92.62 o 
   3   7   0    31857.02    30745.36    558.79 o 
   5   7   0    12884.17    13142.35    248.19 o 
   7   7   0       81.67      137.82     68.20 o 
   9   7   0     4228.30     4499.56    194.95 o 
   0   8   0     9309.58    10086.26    273.95 o 
   2   8   0     5457.73     5423.28    139.52 o 
   4   8   0     5548.55     5581.72    116.09 o 
 -15   1   1     3585.90     3748.29     89.45 o 
 -13   1   1    18912.54    18865.98    247.46 o 
 -11   1   1    38261.51    36594.17    467.05 o 
  -9   1   1    10342.76     9923.41    130.73 o 
  -7   1   1    31996.10    32638.60    689.47 o 
  -5   1   1    51869.49    47833.73    985.26 o 
  -3   1   1    24766.77    25370.90    369.09 o 
  -1   1   1    25715.73    27112.35    340.63 o 
   1   1   1    83426.07    84161.40    994.32 o 
   3   1   1    17317.50    16402.64    299.53 o 
   5   1   1    24644.32    24742.03    378.06 o 
   7   1   1    54184.24    54183.44    666.93 o 
   9   1   1    19295.63    19081.75    253.66 o 
  11   1   1     2399.70     2416.63     75.30 o 
  13   1   1    12916.71    13165.86    460.74 o 
 -16   2   1      645.30      597.44    103.27 o 
 -14   2   1    12376.67    12156.74    190.20 o 
 -12   2   1     9652.16     9355.20    127.27 o 
 -10   2   1       82.60       92.97     19.58 o 
  -8   2   1    33973.49    32786.27    720.79 o 
  -6   2   1    38280.25    35676.23    450.72 o 
  -4   2   1      323.47      245.26     11.39 o 
  -2   2   1     2474.02     2803.40     53.21 o 
   0   2   1    72612.34    72957.20    915.55 o 
   2   2   1    28725.88    29017.35    392.56 o 
   4   2   1     4081.29     4577.88     49.96 o 
   6   2   1     5044.89     4698.20     95.11 o 
   8   2   1    40472.54    40109.31    673.07 o 
  10   2   1     1184.54     1206.74     43.50 o 
  12   2   1       37.18       51.98     40.49 o 
  14   2   1     7148.39     6896.46    285.09 o 
 -15   3   1     6119.85     6056.19    164.79 o 
 -13   3   1    13641.30    13359.42    342.93 o 
 -11   3   1      955.09      918.65     27.76 o 
  -9   3   1     5438.89     5442.03     87.46 o 
  -7   3   1     4024.57     3680.52     51.26 o 
  -5   3   1    14668.58    15076.79    193.21 o 
  -3   3   1    21713.63    23206.89    416.17 o 
  -1   3   1    38696.75    40954.16    955.97 o 
   1   3   1     3491.17     3112.68     72.69 o 
   3   3   1     6729.66     6638.57    122.13 o 
   5   3   1     5141.92     5113.82     84.52 o 
   7   3   1     9585.00     9169.67    198.50 o 
   9   3   1     7316.41     7039.31    137.61 o 
  11   3   1     4453.04     4216.50     98.00 o 
  13   3   1     3703.13     3795.22    133.81 o 
 -14   4   1     5846.34     5869.81    123.07 o 
 -12   4   1    17337.45    17682.63    329.76 o 
 -10   4   1    22128.80    21926.28    855.74 o 
  -8   4   1     6566.14     6621.77    104.51 o 
  -6   4   1    29102.92    30409.43    386.64 o 
  -4   4   1    38963.99    38827.38    694.89 o 
  -2   4   1    35625.32    35844.69    641.29 o 
   0   4   1    15489.60    15849.42    287.43 o 
   2   4   1    39581.95    41639.20    525.87 o 
   4   4   1    19047.16    18786.74    277.77 o 
   6   4   1    17264.41    16957.67    253.90 o 
   8   4   1     8653.00     8307.71    160.50 o 
  10   4   1    20918.43    20090.63    572.16 o 
  12   4   1    15780.81    14952.85    283.42 o 
 -13   5   1     4807.16     4776.75    192.52 o 
 -11   5   1     1901.52     2038.63     52.11 o 
  -9   5   1     7051.90     7247.53    142.81 o 
  -7   5   1     5188.24     5374.25     74.71 o 
  -5   5   1     4803.57     4828.58    172.19 o 
  -3   5   1    21460.95    21752.96    321.65 o 
  -1   5   1       49.58       65.50     30.90 o 
   1   5   1    20527.32    21092.83    312.36 o 
   3   5   1     2251.35     2389.73     41.81 o 
   5   5   1    15312.79    15696.31    289.65 o 
   7   5   1     6363.00     6355.05    178.52 o 
   9   5   1     2026.32     2026.79     88.10 o 
  11   5   1     6977.31     6678.79    193.59 o 
 -12   6   1     9380.28     9281.23    184.69 o 
 -10   6   1     6144.87     6078.18    124.64 o 
  -8   6   1    14770.67    15113.03    602.11 o 
  -6   6   1    26584.29    26361.06    479.47 o 
  -4   6   1    14795.13    14268.35    215.26 o 
  -2   6   1    10343.93    10930.74    204.15 o 
   0   6   1    28517.13    28380.68    419.58 o 
   2   6   1    26833.97    25549.42    465.14 o 
   4   6   1     9096.09     9586.42    183.01 o 
   6   6   1    10914.27    11124.69    211.15 o 
   8   6   1    15597.22    16309.68    306.83 o 
  10   6   1    10440.48    10234.70    201.22 o 
  -9   7   1     2589.87     2804.70    133.55 o 
  -7   7   1      653.45      753.17     46.01 o 
  -5   7   1     6807.42     6730.83    134.02 o 
  -3   7   1    10515.87    10977.09    207.93 o 
  -1   7   1     4078.46     4156.19     71.25 o 
   1   7   1     1089.69     1057.30     43.79 o 
   3   7   1     6271.97     6587.21    131.73 o 
   5   7   1     4405.23     4642.80     98.76 o 
   7   7   1     1060.52      968.41     49.06 o 
  -6   8   1      475.74      524.81     34.69 o 
  -4   8   1     4400.59     4504.13    201.88 o 
  -2   8   1     8013.19     8779.91    173.55 o 
   0   8   1     1708.94     1586.69     70.27 o 
   2   8   1     1920.60     1964.15    100.91 o 
   4   8   1    18501.73    18604.99    378.13 o 
 -16   0   2     8757.55     8912.80    176.84 o 
 -14   0   2    25119.32    25597.04    926.26 o 
 -12   0   2    44595.83    44321.38    937.28 o 
 -10   0   2     7010.65     6876.05    131.98 o 
  -8   0   2     4477.84     4236.53    189.96 o 
  -6   0   2   127022.54   126739.28   2245.60 o 
  -4   0   2   132049.77   141422.47   2046.31 o 
  -2   0   2      899.74     1065.18     30.37 o 
   0   0   2    66298.18    63895.58   2298.71 o 
   2   0   2   175911.08   161984.09   3002.88 o 
   4   0   2    14086.01    13661.33    331.58 o 
   6   0   2      865.80      815.83    105.19 o 
   8   0   2    74201.59    76802.09   1118.79 o 
  10   0   2    23016.85    24651.59    641.68 o 
  12   0   2      657.55      568.01     34.70 o 
 -17   1   2     4659.22     4567.93    106.89 o 
 -15   1   2      426.10      411.20     25.69 o 
 -13   1   2     2317.53     2280.41     39.67 o 
 -11   1   2     3101.34     3104.56     63.61 o 
  -9   1   2     4165.33     4014.46     99.25 o 
  -7   1   2    16174.13    18023.05    366.80 o 
  -5   1   2     2280.56     2410.43     29.31 o 
  -3   1   2    33711.53    35987.09    404.72 o 
  -1   1   2     1546.11     1736.03     24.03 o 
   1   1   2      351.36      443.07     13.07 o 
   3   1   2     3028.64     3891.22     73.13 o 
   5   1   2     8054.93     8502.18    101.42 o 
   7   1   2     2188.41     2366.64     46.48 o 
   9   1   2     5533.59     5537.37    220.60 o 
  11   1   2     3249.05     3325.33    126.96 o 
  13   1   2     1495.53     1483.48     51.74 o 
 -16   2   2     9852.68     9729.83    192.30 o 
 -14   2   2     3502.70     3418.65     63.39 o 
 -12   2   2    11951.71    11704.04    322.35 o 
 -10   2   2    28279.64    27807.32    621.16 o 
  -8   2   2    19141.60    17888.88    228.70 o 
  -6   2   2    29027.59    29851.31    505.87 o 
  -4   2   2    57810.60    61569.75   1283.35 o 
  -2   2   2    32775.43    31871.70    401.76 o 
   0   2   2     3187.48     2847.66     34.59 o 
   2   2   2    19562.57    20091.08    295.76 o 
   4   2   2    38066.28    36911.48    381.29 o 
   6   2   2    21635.95    21383.80    263.85 o 
   8   2   2     5846.73     5786.65    156.21 o 
  10   2   2    13116.63    12908.26    348.09 o 
  12   2   2    14363.35    14151.19    308.71 o 
 -15   3   2     3693.95     3464.46     97.06 o 
 -13   3   2    20393.10    19146.51    337.56 o 
 -11   3   2    19042.19    18079.46    594.17 o 
  -9   3   2     3256.14     3114.52     53.21 o 
  -7   3   2    14338.97    14373.43    325.61 o 
  -5   3   2    26698.96    26539.38    389.04 o 
  -3   3   2     6567.92     6386.82     97.26 o 
  -1   3   2    18499.55    19813.95    290.94 o 
   1   3   2    63958.84    61980.89    983.34 o 
   3   3   2    24493.54    23884.36    369.53 o 
   5   3   2     1109.42     1114.28     20.49 o 
   7   3   2    12331.28    11960.53    158.10 o 
   9   3   2    25131.74    24909.65    371.35 o 
  11   3   2     1970.34     1911.31     54.81 o 
 -16   4   2     1043.85     1021.44     92.45 o 
 -14   4   2     9319.41     9776.94    191.62 o 
 -12   4   2     2824.86     2707.90    133.71 o 
 -10   4   2      428.27      453.40     24.21 o 
  -8   4   2     4608.17     4834.42     82.36 o 
  -6   4   2      480.77      466.24     13.69 o 
  -4   4   2      220.25      284.87     11.45 o 
  -2   4   2    10136.97    10543.24    245.86 o 
   0   4   2     6266.19     6719.05    103.13 o 
   2   4   2     2051.35     2232.83     38.30 o 
   4   4   2    12877.08    11993.80    314.48 o 
   6   4   2     7516.60     7325.78    115.80 o 
   8   4   2     2071.95     1985.55     84.72 o 
  10   4   2       89.10      122.20     32.78 o 
  12   4   2     4919.86     4666.96    102.24 o 
 -13   5   2    11775.58    11781.67    226.61 o 
 -11   5   2    22064.95    21343.75    492.68 o 
  -9   5   2    24457.79    23955.50    614.90 o 
  -7   5   2     8636.51     9153.68    141.27 o 
  -5   5   2    31104.04    31511.85    568.12 o 
  -3   5   2    18125.54    18432.22    274.56 o 
  -1   5   2    17618.82    18629.75    240.29 o 
   1   5   2    17822.13    17190.57    315.64 o 
   3   5   2    27131.66    26864.49    488.00 o 
   5   5   2     8759.07     8745.75    167.54 o 
   7   5   2    18143.46    18178.44    338.03 o 
   9   5   2    14399.49    14548.03    553.42 o 
 -12   6   2     5893.15     6064.65    144.17 o 
 -10   6   2     6476.13     6959.18    148.99 o 
  -8   6   2      400.35      468.00     23.75 o 
  -6   6   2       79.02      140.60     43.44 o 
  -4   6   2     2232.41     2298.79     89.81 o 
  -2   6   2     1196.19     1294.18     37.45 o 
   0   6   2      690.01      743.23     33.95 o 
   2   6   2     9095.67     9338.16    310.67 o 
   4   6   2     2806.16     2831.35     63.99 o 
   6   6   2      207.14      171.20     62.56 o 
   8   6   2       65.89      117.40     44.46 o 
  -9   7   2    17865.40    18686.46    788.89 o 
  -7   7   2     6285.49     6424.40    182.81 o 
  -5   7   2      231.48      267.87     12.19 o 
  -3   7   2    23172.88    23065.27    522.70 o 
  -1   7   2    22640.86    22371.43    412.02 o 
   1   7   2     3826.62     3846.63     83.67 o 
   3   7   2     2944.08     3005.51     69.34 o 
   5   7   2    22901.37    23241.61    429.56 o 
  -6   8   2    17024.15    16468.57    479.49 o 
  -4   8   2     7291.55     7241.45    445.30 o 
  -2   8   2     3423.00     3405.76     77.64 o 
   0   8   2     8523.68     8755.70    173.42 o 
   2   8   2     7032.25     6861.12    140.58 o 
 -17   1   3    24887.71    25625.78    387.42 o 
 -15   1   3    20773.08    20008.00    262.56 o 
 -13   1   3     2673.26     2641.73     48.26 o 
 -11   1   3    27709.38    28418.10    407.29 o 
  -9   1   3    47693.86    48633.29    549.46 o 
  -7   1   3    20547.59    21410.98    404.55 o 
  -5   1   3    12546.64    11973.01    140.09 o 
  -3   1   3    63476.79    65632.59    824.89 o 
  -1   1   3    24345.51    24038.46    271.98 o 
   1   1   3    48837.55    48717.90    548.95 o 
   3   1   3    41997.58    40775.22    460.65 o 
   5   1   3    12592.16    12388.40    167.39 o 
   7   1   3     3864.53     4019.43     95.86 o 
   9   1   3    25623.02    26493.77    664.87 o 
  11   1   3    13789.71    14043.51    269.01 o 
 -18   2   3     7208.23     7317.38    361.63 o 
 -16   2   3     2263.81     2316.50     56.74 o 
 -14   2   3     6804.76     7162.45    256.89 o 
 -12   2   3    18212.87    17620.47    406.20 o 
 -10   2   3     8971.28     8648.96    185.51 o 
  -8   2   3       68.55       95.25     17.40 o 
  -6   2   3    21396.69    22842.27    315.62 o 
  -4   2   3    17813.16    17151.74    198.97 o 
  -2   2   3     5730.02     5834.56     95.29 o 
   0   2   3    17087.15    18494.62    372.99 o 
   2   2   3    37001.79    36156.51    488.91 o 
   4   2   3     6730.37     6555.75    128.13 o 
   6   2   3       79.23       94.62     15.94 o 
   8   2   3     7020.73     6675.41    189.99 o 
  10   2   3    12496.72    12645.48    341.87 o 
  12   2   3     1002.18     1073.15     55.09 o 
 -17   3   3     1738.67     1688.80     49.78 o 
 -15   3   3      305.36      338.91     17.01 o 
 -13   3   3    15656.08    14489.93    221.97 o 
 -11   3   3     4435.57     4550.83     75.84 o 
  -9   3   3     4258.53     4182.00     68.34 o 
  -7   3   3    17894.70    18537.26    574.21 o 
  -5   3   3    42953.09    43843.05    847.84 o 
  -3   3   3       60.59      131.12      9.25 o 
  -1   3   3     6498.13     6778.86    113.04 o 
   1   3   3    10625.52    10222.96    154.91 o 
   3   3   3    15072.06    14587.21    218.96 o 
   5   3   3     1490.36     1458.25     37.45 o 
   7   3   3    11079.17    10914.20    146.26 o 
   9   3   3     7166.06     7335.41    176.68 o 
  11   3   3     5193.00     5064.29    153.49 o 
 -16   4   3    22312.45    21564.72    401.52 o 
 -14   4   3     2330.91     2330.60     62.04 o 
 -12   4   3     8779.02     8563.23    327.96 o 
 -10   4   3    40903.43    39984.37    588.36 o 
  -8   4   3    27378.82    27308.17    403.15 o 
  -6   4   3     5985.41     6113.25     82.68 o 
  -4   4   3    46905.51    46655.01    681.28 o 
  -2   4   3    48177.33    49339.92    719.72 o 
   0   4   3     6312.65     6116.69    118.33 o 
   2   4   3     6292.64     6124.29     97.23 o 
   4   4   3    36848.47    35224.52    555.46 o 
   6   4   3    25279.47    24742.31    377.97 o 
   8   4   3     7031.80     7156.46    142.96 o 
  10   4   3     8675.33     8567.60    320.16 o 
 -15   5   3     1542.05     1567.52     49.85 o 
 -13   5   3       61.26       39.40     11.98 o 
 -11   5   3     1634.36     1537.01     37.16 o 
  -9   5   3      792.68      988.89     40.50 o 
  -7   5   3     4827.74     4918.09     69.56 o 
  -5   5   3     6127.01     6309.41     85.96 o 
  -3   5   3      417.68      357.48     11.14 o 
  -1   5   3     9295.98     9552.65    159.94 o 
   1   5   3       43.29       58.08     34.29 o 
   3   5   3     9117.03     8786.69    168.76 o 
   5   5   3     3746.00     3741.58     81.00 o 
   7   5   3     2043.22     1897.66     49.40 o 
   9   5   3     3942.16     3905.70     87.85 o 
 -12   6   3    21772.00    22779.07    421.75 o 
 -10   6   3     9227.72     9285.65    203.48 o 
  -8   6   3     7639.94     8128.17    112.96 o 
  -6   6   3    22778.82    22229.95    332.38 o 
  -4   6   3    29239.34    27816.40    440.18 o 
  -2   6   3    11031.88    11075.20    171.90 o 
   0   6   3     9223.21     9785.54    187.90 o 
   2   6   3    21185.05    20641.68    380.63 o 
   4   6   3    15217.94    15607.37    651.19 o 
   6   6   3     9188.05     9487.92    230.29 o 
 -11   7   3     4965.55     4715.73    102.53 o 
  -9   7   3     8667.74     8367.02    630.25 o 
  -7   7   3     1405.35     1384.36     48.99 o 
  -5   7   3     4240.62     4313.06    125.23 o 
  -3   7   3     8765.66     9302.47    181.55 o 
  -1   7   3     4618.23     4713.48     99.88 o 
   1   7   3       54.53      121.73     49.73 o 
   3   7   3     3755.29     3992.90    134.96 o 
   5   7   3     8077.47     8346.49    238.12 o 
  -6   8   3     5853.24     5835.90    152.94 o 
  -4   8   3      584.29      627.97     35.82 o 
  -2   8   3     9067.08     9013.42    179.15 o 
   0   8   3    13314.35    13703.15    263.35 o 
 -18   0   4    11370.02    11397.23    372.37 o 
 -16   0   4    10387.20    10920.17    211.26 o 
 -14   0   4    21046.67    20485.99    377.94 o 
 -12   0   4    22652.48    22944.17    418.58 o 
 -10   0   4    88462.94    92295.19   1525.78 o 
  -8   0   4    33950.27    33690.83    603.68 o 
  -6   0   4    13950.66    14066.91    256.26 o 
  -4   0   4    19035.84    16762.81    303.70 o 
  -2   0   4    57579.94    55895.62    997.07 o 
   0   0   4     7085.26     6482.60    196.97 o 
   2   0   4    56311.07    54078.62   1549.01 o 
   4   0   4    61912.56    61970.07   1516.23 o 
   6   0   4    12009.82    12804.43    591.41 o 
   8   0   4     6485.38     6998.44    354.99 o 
  10   0   4    27964.46    28474.52    741.72 o 
 -19   1   4      530.55      523.22     47.39 o 
 -17   1   4     3662.88     3574.80     57.53 o 
 -15   1   4     6885.56     6727.04     95.53 o 
 -13   1   4     2043.42     1984.57     45.12 o 
 -11   1   4       14.72       85.69     34.41 o 
  -9   1   4    14991.88    15073.35    236.10 o 
  -7   1   4    20792.45    22963.46    312.61 o 
  -5   1   4       15.92       75.54      6.04 o 
  -3   1   4     3314.69     3083.54     52.31 o 
  -1   1   4     4480.03     4075.50     75.85 o 
   1   1   4     1751.72     2021.55     43.29 o 
   3   1   4      608.39      650.00     12.50 o 
   5   1   4     7667.13     7621.32    102.42 o 
   7   1   4     2852.31     3079.73    113.52 o 
   9   1   4      355.95      451.43     21.84 o 
  11   1   4      366.33      340.77     39.20 o 
 -18   2   4     6620.08     6392.60    204.94 o 
 -16   2   4    23100.71    22690.42    343.02 o 
 -14   2   4     6139.86     6375.43    130.26 o 
 -12   2   4     3391.58     3399.85     90.42 o 
 -10   2   4    21639.85    21540.21    276.32 o 
  -8   2   4    41920.76    42216.66    476.94 o 
  -6   2   4     6922.95     6938.54    124.44 o 
  -4   2   4    31625.03    33539.75    424.61 o 
  -2   2   4    68806.82    72549.35   1161.88 o 
   0   2   4    28976.54    29375.33    398.79 o 
   2   2   4      490.79      484.63     19.93 o 
   4   2   4     9676.34     9590.29    175.55 o 
   6   2   4    20247.19    20451.98    265.55 o 
   8   2   4    10169.83    10633.92    310.37 o 
 -17   3   4    10508.49    11037.64    176.66 o 
 -15   3   4    11275.59    11874.26    228.60 o 
 -13   3   4     8582.26     8190.14    174.23 o 
 -11   3   4    20980.87    20379.28    263.07 o 
  -9   3   4    19421.69    19413.39    313.09 o 
  -7   3   4     7923.82     8093.64    106.86 o 
  -5   3   4    15633.97    16004.26    183.36 o 
  -3   3   4    16340.52    15809.59    180.74 o 
  -1   3   4     5549.66     5239.30    114.02 o 
   1   3   4    14642.47    14955.37    225.39 o 
   3   3   4    36411.49    36085.54    574.29 o 
   5   3   4    14721.26    14633.38    193.26 o 
   7   3   4     1377.64     1376.86     33.09 o 
   9   3   4     7012.62     7510.33    585.41 o 
 -16   4   4       11.93       39.89     39.56 o 
 -14   4   4     1003.09     1016.61     26.58 o 
 -12   4   4    18846.14    18062.79    235.92 o 
 -10   4   4      986.76     1107.24     37.97 o 
  -8   4   4      384.28      339.11      9.98 o 
  -6   4   4     2913.49     3061.77     44.37 o 
  -4   4   4     5502.45     5707.74     90.02 o 
  -2   4   4      140.61      149.11     18.44 o 
   0   4   4    10234.81    10170.79    156.51 o 
   2   4   4     4760.15     4824.08     80.55 o 
   4   4   4       94.04       95.94     11.07 o 
   6   4   4     2076.96     2086.07     36.83 o 
   8   4   4     4265.97     4129.38     73.43 o 
 -15   5   4    12810.14    13128.27    251.83 o 
 -13   5   4    10564.87    10849.15    271.66 o 
 -11   5   4     8089.36     8221.88    112.89 o 
  -9   5   4    14869.58    15131.99    209.69 o 
  -7   5   4    13489.37    13377.59    270.54 o 
  -5   5   4    30088.17    30891.95    455.86 o 
  -3   5   4    36129.10    34780.12    513.53 o 
  -1   5   4    20814.70    20876.96    383.23 o 
   1   5   4     5567.90     5663.19    114.17 o 
   3   5   4    18660.95    18126.67    356.82 o 
   5   5   4     9692.53     9677.12    201.36 o 
   7   5   4     5613.11     5419.61    236.87 o 
 -14   6   4      488.71      411.71     31.67 o 
 -12   6   4       14.76       14.29     31.26 o 
 -10   6   4     2824.33     2722.88     68.29 o 
  -8   6   4     4094.21     3984.26     69.55 o 
  -6   6   4     2266.53     2232.80    138.13 o 
  -4   6   4     1776.51     1958.21    114.61 o 
  -2   6   4     6961.61     7124.30    177.54 o 
   0   6   4     1154.65     1090.23     36.24 o 
   2   6   4       26.00       16.95     10.66 o 
   4   6   4     5523.68     5392.42    114.01 o 
   6   6   4      837.24      895.27     48.29 o 
 -11   7   4     4632.57     4463.85    208.37 o 
  -9   7   4     7793.29     7413.81    147.67 o 
  -7   7   4    19256.14    18320.19    490.65 o 
  -5   7   4     4036.39     4106.26    121.89 o 
  -3   7   4     2132.92     2121.24    134.62 o 
  -1   7   4     9931.40     9968.21    201.93 o 
   1   7   4    15839.02    15630.78    835.53 o 
   3   7   4     4302.66     4394.15     97.60 o 
  -6   8   4    13658.30    13922.89    357.06 o 
  -4   8   4    16857.01    17448.95    330.40 o 
  -2   8   4     3173.46     3032.08    123.06 o 
 -19   1   5     2600.92     2420.37     51.50 o 
 -17   1   5     6444.01     6544.62    198.38 o 
 -15   1   5    37806.52    37096.01    549.54 o 
 -13   1   5    20873.26    21371.65    571.96 o 
 -11   1   5     1487.12     1515.99     44.00 o 
  -9   1   5    29432.33    29708.41    470.39 o 
  -7   1   5    57786.23    60351.52    761.61 o 
  -5   1   5    15172.29    15631.07    386.72 o 
  -3   1   5    28491.10    27834.43    548.93 o 
  -1   1   5    47856.28    45666.20    516.44 o 
   1   1   5     8431.98     8018.38    108.41 o 
   3   1   5     6024.67     6199.31     85.93 o 
   5   1   5    30905.29    31976.48    474.86 o 
   7   1   5    13185.42    14033.62    216.83 o 
 -18   2   5     4681.51     4596.30     98.97 o 
 -16   2   5     9069.58     9087.01    226.67 o 
 -14   2   5     7401.16     7259.50    126.80 o 
 -12   2   5      268.85      289.14     21.59 o 
 -10   2   5    14850.82    14915.41    193.40 o 
  -8   2   5     8804.98     8604.39    101.29 o 
  -6   2   5    15942.56    16457.84    295.61 o 
  -4   2   5    10534.76    10403.45    154.56 o 
  -2   2   5    19922.10    19344.71    357.85 o 
   0   2   5     2039.37     1960.24     51.82 o 
   2   2   5     7629.31     7478.70    217.68 o 
   4   2   5     5232.46     5575.45    116.84 o 
   6   2   5     5442.36     5665.47    180.49 o 
   8   2   5     1564.27     1407.09    125.40 o 
 -17   3   5     4108.51     4170.77     76.08 o 
 -15   3   5      159.22      340.02     67.00 o 
 -13   3   5     8681.57     8448.60    137.28 o 
 -11   3   5    39906.85    39101.01    607.85 o 
  -9   3   5     2715.65     2910.89     69.45 o 
  -7   3   5      251.29      385.76     22.89 o 
  -5   3   5    22354.39    23864.06    305.30 o 
  -3   3   5    19350.92    19355.42    288.75 o 
  -1   3   5       67.75      113.54     12.07 o 
   1   3   5     4651.17     4552.54    153.89 o 
   3   3   5    27440.91    26855.06    561.21 o 
   5   3   5     5213.90     5410.92     97.40 o 
   7   3   5      618.08      595.60     39.22 o 
 -16   4   5    25195.96    25276.97    382.19 o 
 -14   4   5    21983.43    21472.36    324.34 o 
 -12   4   5     4645.12     4661.95     67.64 o 
 -10   4   5    12897.13    12711.69    194.24 o 
  -8   4   5    68887.27    70602.37   1260.91 o 
  -6   4   5     7851.52     7761.00    104.44 o 
  -4   4   5     2795.48     2860.03     54.52 o 
  -2   4   5    29730.33    29223.22    374.70 o 
   0   4   5    49727.52    46779.07    687.65 o 
   2   4   5     3472.14     3396.77     69.97 o 
   4   4   5    11289.15    10912.92    148.28 o 
   6   4   5    20404.23    20693.58    272.39 o 
 -15   5   5       21.53       86.39     67.81 o 
 -13   5   5      128.16      172.39     12.34 o 
 -11   5   5       34.05       53.31     29.35 o 
  -9   5   5      651.30      587.01     17.38 o 
  -7   5   5      102.52      160.15     38.10 o 
  -5   5   5     1937.44     1746.58     76.41 o 
  -3   5   5      308.78      436.58    101.30 o 
  -1   5   5      186.87      158.13     33.19 o 
   1   5   5     1896.18     1757.61     89.61 o 
   3   5   5      284.32      289.84     37.04 o 
   5   5   5     1074.75     1006.64     72.83 o 
 -14   6   5     4282.64     4057.27    246.56 o 
 -12   6   5    25648.52    25774.88    488.39 o 
 -10   6   5    20493.37    20189.84    305.80 o 
  -8   6   5     6359.36     6216.19    126.86 o 
  -6   6   5    12432.77    12610.75    353.44 o 
  -4   6   5    22121.71    21610.84    326.01 o 
  -2   6   5    11441.38    11269.63    216.63 o 
   0   6   5     7756.33     8089.45    248.23 o 
   2   6   5    18196.32    18613.47    349.15 o 
   4   6   5    16010.42    15398.90    293.88 o 
 -11   7   5     1830.99     1719.77     39.69 o 
  -9   7   5     9056.15     9073.96    377.76 o 
  -7   7   5     4357.45     4446.47     97.41 o 
  -5   7   5      206.31      254.66     24.01 o 
  -3   7   5     3150.39     3208.32     76.31 o 
  -1   7   5     9271.55     9263.91    265.06 o 
   1   7   5     2529.49     2555.50    119.53 o 
 -18   0   6    10304.11    10097.75    240.77 o 
 -14   0   6    43272.97    40947.06   1048.60 o 
 -12   0   6    29007.95    28864.59    742.55 o 
 -10   0   6    20166.47    21501.76    954.32 o 
  -8   0   6    29957.55    30465.23    549.83 o 
  -6   0   6    48633.91    50314.28   1396.31 o 
  -4   0   6     3086.70     2983.32     61.86 o 
  -2   0   6    25094.64    24914.40    451.89 o 
   0   0   6    33111.34    32672.67    590.92 o 
   2   0   6    27385.52    30035.92    781.09 o 
   4   0   6    16087.24    18785.62    499.18 o 
   6   0   6    20249.77    21983.93    577.60 o 
 -19   1   6      154.24      184.31     40.25 o 
 -17   1   6        9.51       55.79     55.60 o 
 -15   1   6    13103.67    12813.40    635.50 o 
 -13   1   6     8562.68     8447.79    286.94 o 
 -11   1   6     7339.32     6977.11    136.74 o 
  -9   1   6     1167.91     1118.63     31.96 o 
  -7   1   6    10938.06    10489.08    199.79 o 
  -5   1   6     1277.29     1285.97     22.52 o 
  -3   1   6       65.95       96.05     32.42 o 
  -1   1   6    18153.03    17289.69    343.63 o 
   1   1   6     8817.97     8712.26    137.84 o 
   3   1   6      645.78      692.33     32.07 o 
   5   1   6      183.20      316.82     50.50 o 
   7   1   6     4449.00     5301.26    114.02 o 
 -18   2   6     3215.40     3111.65     92.57 o 
 -16   2   6    14767.60    14527.60    224.09 o 
 -14   2   6    24260.49    24061.37    360.26 o 
 -12   2   6     4133.31     4278.45    109.11 o 
 -10   2   6     1113.66     1204.04     45.30 o 
  -8   2   6    42704.36    43516.64    670.92 o 
  -6   2   6    38656.73    38817.84    493.27 o 
  -4   2   6     9278.94     8800.66    292.60 o 
  -2   2   6    10807.99    10029.74    188.86 o 
   0   2   6    35054.23    34633.98    512.86 o 
   2   2   6     7575.48     7312.58    177.77 o 
   4   2   6     2741.21     2741.52     96.79 o 
   6   2   6     8815.94     9409.09    324.35 o 
 -17   3   6     2232.76     2261.68     72.44 o 
 -15   3   6    12439.49    13015.40    202.00 o 
 -13   3   6    16925.03    17010.01    257.68 o 
 -11   3   6    11316.63    11211.88    172.34 o 
  -9   3   6    19397.76    19876.30    256.72 o 
  -7   3   6    15558.50    15719.31    314.70 o 
  -5   3   6     4676.36     4876.63     80.35 o 
  -3   3   6     9127.71     8906.07    169.32 o 
  -1   3   6    16933.79    16605.13    225.92 o 
   1   3   6     8341.95     8009.76    137.92 o 
   3   3   6     6673.91     6280.68     89.95 o 
   5   3   6    14281.57    14495.68    289.12 o 
 -16   4   6     3035.06     2914.74    125.72 o 
 -14   4   6      668.70      575.69     88.64 o 
 -12   4   6     2932.76     2920.80    119.40 o 
 -10   4   6    15389.61    15192.45    257.77 o 
  -8   4   6     1431.17     1477.15     26.32 o 
  -6   4   6       18.43       89.47     13.45 o 
  -4   4   6    11584.08    10715.23    356.64 o 
  -2   4   6      328.96      331.74     12.83 o 
   0   4   6      809.26      839.42     26.03 o 
   2   4   6     4384.77     4306.61    150.44 o 
   4   4   6     9185.16     8610.07    120.72 o 
 -15   5   6     6279.64     6334.15    365.78 o 
 -13   5   6     8533.02     8426.39    212.75 o 
 -11   5   6    17627.47    17845.45    271.64 o 
  -9   5   6    10775.16    11023.19    171.60 o 
  -7   5   6    18103.58    17283.07    322.01 o 
  -5   5   6    17935.47    18258.39    339.31 o 
  -3   5   6    24733.37    23391.31    405.09 o 
  -1   5   6    15945.52    15426.94    257.00 o 
   1   5   6     6571.54     6525.31    110.30 o 
   3   5   6     4800.02     4715.44     93.28 o 
 -14   6   6     4183.31     3923.25    109.22 o 
 -12   6   6      640.76      776.27     56.57 o 
 -10   6   6       52.08      100.78     16.63 o 
  -8   6   6    10557.41    10784.09    210.03 o 
  -6   6   6     2186.87     1904.68     90.01 o 
  -4   6   6      425.49      483.04     24.99 o 
  -2   6   6      127.66      165.92     58.03 o 
   0   6   6     5637.90     5642.94    194.32 o 
   2   6   6      251.93      276.22     20.82 o 
  -9   7   6     7628.72     7723.83    158.29 o 
  -7   7   6     3899.92     3674.14     85.42 o 
  -5   7   6     8273.99     7962.25    132.58 o 
  -3   7   6     5291.42     5263.80    114.71 o 
 -19   1   7    15719.45    14778.57    402.53 o 
 -17   1   7     5064.97     4884.99     84.79 o 
 -15   1   7     7200.67     6978.77    140.46 o 
 -13   1   7    36889.52    37352.37    677.10 o 
 -11   1   7    12930.61    12968.79    268.49 o 
  -9   1   7    11671.88    11556.37    318.69 o 
  -7   1   7    39984.86    42340.37    538.77 o 
  -5   1   7    29410.93    28904.29    539.83 o 
  -3   1   7      623.34      637.52     26.14 o 
  -1   1   7    20659.46    20575.54    384.02 o 
   1   1   7    35608.73    36493.58   1238.18 o 
   3   1   7     5380.56     5324.44    168.12 o 
   5   1   7     2700.52     2938.98     73.31 o 
 -18   2   7     2051.75     2109.62     50.66 o 
 -16   2   7     1349.79     1473.03     33.99 o 
 -14   2   7    10628.80    10387.38    202.53 o 
 -12   2   7     7882.44     7710.74    165.21 o 
 -10   2   7     4405.40     4620.02    104.89 o 
  -8   2   7    12907.87    12626.42    166.51 o 
  -6   2   7    15497.21    14815.67    225.39 o 
  -4   2   7     2213.49     2121.91     89.92 o 
  -2   2   7     3705.46     3475.52     55.65 o 
   0   2   7     4884.82     4777.32    111.16 o 
   2   2   7     6576.65     6245.73    110.07 o 
   4   2   7     3910.03     4392.92     99.45 o 
 -17   3   7    12750.11    13146.16    254.10 o 
 -15   3   7     6019.01     6176.57    199.94 o 
 -13   3   7      102.37      126.44     13.19 o 
 -11   3   7    16831.56    17179.12    260.00 o 
  -9   3   7    14433.06    14427.78    206.47 o 
  -7   3   7      618.84      609.79     48.77 o 
  -5   3   7      190.17      250.12     20.64 o 
  -3   3   7    36016.22    32154.02    583.65 o 
  -1   3   7     8488.53     8193.90    292.84 o 
   1   3   7      276.64      332.39     36.79 o 
   3   3   7     2931.59     2790.36     99.04 o 
 -16   4   7     4619.93     4400.45     98.43 o 
 -14   4   7    34233.98    34267.98    626.93 o 
 -12   4   7    22755.24    23338.68    351.28 o 
 -10   4   7      509.89      464.04     48.76 o 
  -8   4   7    14040.24    13602.36    208.75 o 
  -6   4   7    43643.93    42348.95    625.27 o 
  -4   4   7    11732.25    10929.22    237.86 o 
  -2   4   7     3847.72     3765.83     64.00 o 
   0   4   7    31307.62    29916.88    580.98 o 
   2   4   7    14493.81    13576.26    260.22 o 
 -15   5   7      490.83      569.82     30.17 o 
 -13   5   7       63.96       76.88     22.20 o 
 -11   5   7      316.93      317.41     43.35 o 
  -9   5   7     1679.67     1664.45     94.47 o 
  -7   5   7       37.58       69.96     11.02 o 
  -5   5   7      160.22      204.77     15.40 o 
  -3   5   7       75.66      116.90     35.46 o 
  -1   5   7      143.73      190.34     37.93 o 
   1   5   7       66.06      106.79     29.97 o 
 -12   6   7    11760.94    11839.98    231.29 o 
 -10   6   7    26576.11    26191.08    484.91 o 
  -8   6   7     6082.03     6009.06    126.21 o 
  -6   6   7     4367.22     4185.08    266.81 o 
  -4   6   7    24263.89    25300.62    572.91 o 
  -2   6   7    18504.69    18985.04    359.18 o 
 -18   0   8    20052.51    21071.22    560.74 o 
 -16   0   8    15219.19    16404.66    439.00 o 
 -14   0   8     4631.92     4806.74    142.18 o 
 -12   0   8    32630.54    33366.09    855.60 o 
 -10   0   8    29979.54    31918.64    829.81 o 
  -8   0   8    11609.56    11608.88    218.59 o 
  -6   0   8    24283.02    25181.49    935.56 o 
  -4   0   8    39715.93    39949.70   1030.40 o 
  -2   0   8    10406.65     9690.85    269.85 o 
   0   0   8     7212.90     8888.30    257.27 o 
   2   0   8    12766.83    14283.02    393.33 o 
 -19   1   8     6396.76     6598.59    138.35 o 
 -17   1   8       99.94      126.16     38.06 o 
 -15   1   8      280.15      287.04     47.87 o 
 -13   1   8    15550.26    15459.31    289.90 o 
 -11   1   8      529.56      519.91     46.27 o 
  -9   1   8     2875.69     2991.61     79.56 o 
  -7   1   8     5307.64     5403.84    181.40 o 
  -5   1   8    19998.03    18133.05    275.22 o 
  -3   1   8      403.09      350.70     20.18 o 
  -1   1   8      731.36      725.59     28.80 o 
   1   1   8     7007.76     7654.29    358.47 o 
   3   1   8     1522.32     1832.05    114.06 o 
 -18   2   8    10085.16    10593.40    394.11 o 
 -16   2   8     2535.77     2533.79     63.95 o 
 -14   2   8    18579.57    18152.36    469.72 o 
 -12   2   8    26884.34    26582.34    396.53 o 
 -10   2   8     4550.90     4600.41    238.22 o 
  -8   2   8     2439.41     2370.39     45.39 o 
  -6   2   8    23655.18    21766.34    328.06 o 
  -4   2   8    17974.05    16809.81    257.11 o 
  -2   2   8     5426.60     5221.51    244.82 o 
   0   2   8    12783.14    12567.33    315.50 o 
   2   2   8    15566.28    16437.81    720.60 o 
 -17   3   8     7080.51     7039.93    198.20 o 
 -15   3   8     3107.49     3060.76     72.52 o 
 -13   3   8    11439.11    11418.06    219.50 o 
 -11   3   8    14575.00    14759.36    225.94 o 
  -9   3   8     8787.36     8668.38    138.04 o 
  -7   3   8    14769.96    14123.37    217.61 o 
  -5   3   8    14307.42    13171.42    204.80 o 
  -3   3   8     3789.21     3688.11     69.55 o 
  -1   3   8     4097.84     3993.98    185.55 o 
   1   3   8    10399.36    10307.55    495.12 o 
 -16   4   8     1149.51     1063.42     74.73 o 
 -14   4   8     2325.84     2405.29     65.44 o 
 -12   4   8      482.24      556.01     40.40 o 
 -10   4   8     7561.35     7530.46    151.26 o 
  -8   4   8     7495.57     7251.64    224.71 o 
  -6   4   8      160.59      139.41     21.67 o 
  -4   4   8       44.66       53.40     19.74 o 
  -2   4   8     7583.59     7307.60    138.23 o 
   0   4   8      351.13      347.32     26.35 o 
 -15   5   8    11498.06    11673.58    458.80 o 
 -13   5   8     5953.90     5719.44    121.28 o 
 -11   5   8    19955.54    19808.63    454.06 o 
  -9   5   8    11772.60    11621.86    225.47 o 
  -7   5   8     9100.27     8973.79    145.41 o 
  -5   5   8     7898.33     7821.89    183.95 o 
  -3   5   8    15053.47    14455.43    318.89 o 
  -1   5   8     9276.86     8491.88    301.64 o 
 -10   6   8      936.17      988.68     42.64 o 
  -8   6   8        9.30       49.86     55.38 o 
  -6   6   8     4681.02     4776.65     87.16 o 
 -19   1   9     8581.50     8701.73    177.40 o 
 -17   1   9    15061.43    15895.53    428.79 o 
 -15   1   9     9856.12    10456.04    203.32 o 
 -13   1   9    17114.06    17062.64    317.71 o 
 -11   1   9    21416.05    22030.97    286.77 o 
  -9   1   9     7675.71     7673.88    229.93 o 
  -7   1   9     5952.82     6431.83    216.58 o 
  -5   1   9    31259.71    32669.81    857.88 o 
  -3   1   9    12812.88    13644.43    265.59 o 
  -1   1   9     2166.09     2130.57     80.92 o 
   1   1   9    12813.55    14321.39    279.96 o 
 -18   2   9     6160.25     6058.80    176.17 o 
 -16   2   9     8312.58     8601.96    275.10 o 
 -14   2   9     1473.57     1441.19     40.20 o 
 -12   2   9    11651.83    11330.96    337.18 o 
 -10   2   9     6405.95     6715.73    110.91 o 
  -8   2   9     3180.83     3039.44     68.71 o 
  -6   2   9     2215.02     2036.48     48.57 o 
  -4   2   9     7875.74     7844.59    161.56 o 
  -2   2   9     3658.10     3425.21     82.56 o 
   0   2   9     5295.12     5614.50    199.87 o 
 -17   3   9     6148.18     6170.43    214.21 o 
 -15   3   9     8016.90     8564.94    211.93 o 
 -13   3   9      569.21      551.30     48.90 o 
 -11   3   9     2247.92     2283.92     56.96 o 
  -9   3   9    11265.79    11180.58    240.64 o 
  -7   3   9    13236.60    12379.79    194.73 o 
  -5   3   9      641.75      784.38    106.83 o 
  -3   3   9     5285.00     5233.98    178.72 o 
  -1   3   9     6549.46     5846.83    210.55 o 
 -16   4   9     2316.58     2269.57     70.33 o 
 -14   4   9     5824.67     6076.83    183.34 o 
 -12   4   9    22812.21    22091.94    435.02 o 
 -10   4   9    18301.45    17446.21    329.02 o 
  -8   4   9     2214.49     2102.15    130.01 o 
  -6   4   9    19185.45    18417.31    553.36 o 
  -4   4   9    21738.39    21065.02    310.53 o 
  -2   4   9     4191.46     3720.38    199.11 o 
 -13   5   9     3860.09     3723.25     88.18 o 
 -11   5   9      876.74      850.87     35.66 o 
  -9   5   9     1115.62     1191.90     43.15 o 
  -7   5   9     1343.42     1245.98     52.68 o 
  -5   5   9      328.06      379.25     48.86 o 
 -18   0  10     2899.74     2847.80    102.19 o 
 -16   0  10    33491.73    35495.46    917.56 o 
 -14   0  10     6989.22     7495.75    212.03 o 
 -12   0  10     3234.23     3355.05    103.83 o 
 -10   0  10    28292.82    30282.67    553.43 o 
  -8   0  10    50319.71    55752.31   1429.57 o 
  -6   0  10     3834.91     3882.25    125.92 o 
  -4   0  10     8830.30    10645.91    305.87 o 
  -2   0  10    13051.21    14337.02    397.69 o 
 -17   1  10     1886.20     1934.46     53.17 o 
 -15   1  10       27.79      125.46    105.11 o 
 -13   1  10     2318.46     2348.17     57.23 o 
 -11   1  10     8296.82     8491.59    260.31 o 
  -9   1  10       14.75      -12.53     12.53 o 
  -7   1  10      259.76      236.48     20.17 o 
  -5   1  10     6277.61     6876.43    252.08 o 
  -3   1  10     2126.80     2255.04    101.70 o 
 -16   2  10     8915.73     9738.13    313.83 o 
 -14   2  10     6414.75     6612.80    198.81 o 
 -12   2  10    11558.27    11663.72    617.96 o 
 -10   2  10    13936.20    13658.95    330.62 o 
  -8   2  10     2133.61     2127.71     45.28 o 
  -6   2  10     6740.43     6713.17    142.78 o 
  -4   2  10    13247.38    13354.84    262.32 o 
 -15   3  10     7477.30     7518.03    221.16 o 
 -13   3  10     1958.43     1739.18     70.30 o 
 -11   3  10    10676.23    10576.00    232.04 o 
  -9   3  10    15808.38    15160.02    236.18 o 
  -7   3  10     5435.40     5080.66     90.60 o 
  -5   3  10     6274.50     5779.48    332.63 o 
 -14   4  10     1341.11     1151.49     53.61 o 
 -12   4  10     1179.90      945.06    140.04 o 
 -10   4  10      857.64      743.14     77.34 o 
  -8   4  10     2065.84     1957.26     47.22 o 
  -6   4  10     4438.61     4050.90    123.87 o 
 -15   1  11    13738.96    14198.69    457.48 o 
 -13   1  11     7127.16     7520.63    214.98 o 
 -11   1  11     9941.42    10275.47    617.34 o 
  -9   1  11    14224.78    15278.61    650.82 o 
  -7   1  11     7669.32     8017.01    247.16 o 
 -14   2  11     5504.21     5540.09    167.24 o 
 -12   2  11      127.80      105.11     16.96 o 
 -10   2  11     2108.58     1938.95    104.52 o 
  -8   2  11    12041.09    12557.10    501.16 o 
 -11   3  11     3070.28     2874.45    102.60 o 
  -9   3  11     6670.95     6431.81    196.45 o 
                                                 
